# Supplementary material for: Characteristics of vestibular corrective saccades in patients with slow visual saccades, vestibular disorders and controls: A descriptive analysis
Source: PLoS One. 2018 May 30;13(5):e0197079. doi: 10.1371/journal.pone.0197079 (PMC5976173; doi:10.1371/journal.pone.0197079)
Supplement: S1 File — (XLSX) [file pone.0197079.s001.xlsx]

## Sheet: Hoja1
NOMBRE (NAME)	EDAD (AGE)	Groups( controls -pheripheral-central slow sacc)	GAIN. VOR. (RIGHT)	GAIN. VOR.(LEFT)	base (mean OVERT DURATION) ms	mean OVERT PEAK VELOCITY (°/SEC)	(Mean OVERT ACCELERATION) °/SEC 2	Mean Visual iduced Saccades (Right) °/sec	Mean Visual iduced Saccades (Left) °/sec	Mean Amplitud overt (°)
F	82	Control	1.05	1.03	26	163.5	12576.9	360	340	1.35
M	45	Control	1	0.9	19.5	85	8717.95	355	391	0.55
F	21	Control	0.85	0.85	21	98	9354	478	489	0.75
F	46	Control	0.9	0.85	22.5	105	9333.33	419	409	0.79
F	32	Control	1.02	0.99	21.5	118.5	11023.3	451	449	1.15
F	68	Control	1.03	0.96	21.5	98.5	9162.79	423	412	0.95
F	84	Control	0.88	0.9	24.3	137	11275.7	387	377	1.93
F	28	Control	0.94	0.93	22.5	110	9777.78	440	453	1.1
F	30	Control	1	0.96	22	98.5	8954.55	399	405	0.95
F	38	Control	1	1.07	28.5	141	9894.74	423	418	1.7
M	71	Control	1.06	0.97	29	142	9793.1	389	378	1.35
M	71	Control	1.06	0.97	24.7	116	9392.71	389	378	1.5
M	19	Control	0.92	0.87	23	115	10000	415	400	0.7
M	65	Control	0.92	0.92	21.5	99	9209.3	379	401	1.5
M	43	Control	0.95	0.94	22	100	9090.91	499	419	0.8
F	59	Control	1.11	1.03	23	128.5	11173.9	398	410	1.8
F	43	Control	0.96	0.98	22	122.5	11136.4	433	406	0.85
F	66	Control	0.96	0.97	21.5	104	9674.42	459	466	0.95
F	99	Control	0.79	0.83	26.3	137.7	10471.5	374	400	1.72
F	65	Control	0.89	0.92	21.3	119.5	11220.7	433	405	1.1
F	80	Control	0.98	1.22	21.3	98.7	9267.61	373	385	0.36
F	92	Control	1.1	1.03	20.7	93	8985.51	440	423	0.83
M	73	Control	0.97	0.97	26	140	10769.2	359	365	1.8
M	64	Control	0.99	0.95	22	99	9023	398	405	0.8
M	64	Unilateral Vestibular weakness	0.96	0.45	31.3	200.7	12789.6	428	434	3
F	79	Unilateral Vestibular weakness	0.44	0.72	24	129	10731.4	404	422	2.17
M	43	Unilateral Vestibular weakness	0.4	0.95	21.8	142.5	13289.9	500	495	1.67
M	54	Unilateral Vestibular weakness	0.5	0.9	29	250	15483.4	428	425	3.17
M	54	Unilateral Vestibular weakness	0.7	0.98	27.7	167.7	12096.6	418	410	2.46
M	73	Unilateral Vestibular weakness	0.56	0.85	34.3	237.8	13921.4	423	442	2.57
M	43	Unilateral Vestibular weakness	0.9	0.59	29	228.5	15833.9	538	550	3
F	56	Unilateral Vestibular weakness	0.88	0.89	23	166.5	14505.8	470	507	1.32
M	62	Unilateral Vestibular weakness	0.98	0.45	25.3	211.6	16674.3	533	554	4.3
M	60	Unilateral Vestibular weakness	0.75	0.19	38.3	239.3	12610.9	423	474	5
M	75	Unilateral Vestibular weakness	0.89	0.73	26.7	146.7	10990.8	530	450	1.9
F	70	Unilateral Vestibular weakness	0.27	0.86	38.7	204	10572.2	392	399	3.1
M	72	Unilateral Vestibular weakness	0.72	0.01	40.7	240	11867.7	418	441	2.16
F	65	Unilateral Vestibular weakness	0.75	0.02	41.3	200.7	9792.7	443	426	3.83
M	31	Unilateral Vestibular weakness	0.85	0.14	38.7	261.7	13567.4	458	474	4
M	66	Unilateral Vestibular weakness	0.4	0.71	36.3	225	12460.8	449	408	3
M	75	Unilateral Vestibular weakness	0.54	0.03	42	251.7	11975.8	450	480	3.46
M	58	Unilateral Vestibular weakness	0.9	0.77	24.3	116.3	9577.1	390	353	0.53
F	66	Unilateral Vestibular weakness	0.3	0.81	32.3	238.3	15243.1	327	382	2.86
M	60	Unilateral Vestibular weakness	0.96	0.26	32.5	273.8	16851.3	415	423	4.47
M	59	Unilateral Vestibular weakness	0.33	0.9	34.7	300	17335.8	520	495	4.1
F	62	Unilateral Vestibular weakness	0.39	0.84	33.7	202	12065.2	300	315	1.5
M	72	Unilateral Vestibular weakness	0.13	0.77	34.7	244.7	14136.7	405	420	3.13
F	23	Unilateral Vestibular weakness	0.97	0.48	34	253.7	14775	443	495	2.76
F	37	Unilateral Vestibular weakness	0.43	1.06	41.3	241	11662.7	397	412	3.1
M	75	Unilateral Vestibular weakness	0.6	1.01	34.5	181.3	10523.9	359	348	2.8
M	58	Unilateral Vestibular weakness	0.34	0.95	34.5	195.7	11332.6	381	410	2.8
M	50	Unilateral Vestibular weakness	0.4	0.89	25.3	207.3	16474.2	393	438	1.8
M	37	Unilateral Vestibular weakness	0.83	0.22	35	298	16650	422	454	4.57
M	72	Unilateral Vestibular weakness	0.72	0.15	42.2	249	11794	423	364	3.7
F	80	Unilateral Vestibular weakness	0.68	1.01	35.3	218.3	12488.1	369	378	3.35
F	62	Unilateral Vestibular weakness	0.66	0.22	39	157	8420	338	320	2
F	44	Unilateral Vestibular weakness	0.92	0.56	29	170	12005	396	356	2
F	76	Unilateral Vestibular weakness	0.81	0.47	31	146.5	9451	337	300	2.1
F	84	Bilateral vestibular weakness	0.49	0.43	32.3	174.8	11028.2	365	377	3.57
M	63	Bilateral vestibular weakness	0.39	0.35	32.3	145	8751	332	350	2.1
M	75	Bilateral vestibular weakness	0.2	0.74	33.3	193	11973.7	410	400	3.23
M	55	Bilateral vestibular weakness	0.24	0.54	28.5	160.8	11303.1	491	508	2.17
M	65	Bilateral vestibular weakness	0.45	0.37	31.3	200	12776.9	436	403	2.63
M	69	Bilateral vestibular weakness	0.03	0.01	31	268.8	17110	487	533	2.25
F	36	Bilateral vestibular weakness	0.07	0.09	30.5	170.5	11215.9	458	420	1.35
F	82	Bilateral vestibular weakness	0.4	0.4	23.7	151.7	12799	332	356	2.56
M	75	Bilateral vestibular weakness	0.22	0.17	28.5	230	15862	402	430	2.7
M	65	Central slow saccades	0.82	0.99	33.3	120	7210.4	175	135	1.36
M	66	Central slow saccades	0.89	1.06	33.3	80.8	4827.2	136	118	2.07
F	84	Central slow saccades	0.38	0.48	39.3	92.8	4887.3	179	140	2.8
F	74	Central slow saccades	0.54	0.47	31.3	100	6376.4	217	178	2.66
F	35	Central slow saccades	0.87	0.85	27.8	52.5	3787	99	109	0.72
M	76	Central slow saccades	0.82	1.1	34.3	108.3	6310.8	200	234	2.03
M	69	Central slow saccades	0.72	0.96	34.7	134.7	7827.9	267	281	2.36
F	50	Central slow saccades	0.61	0.64	28.8	104	7226.2	207	232	2.72
M	68	Central slow saccades	1.05	1.06	28.3	74.7	5243.7	274	251	1
M	43	Central slow saccades	0.18	0.23	33.7	89	5358.2	194	333	2.43
F	73	Central slow saccades	1.43	1.47	44	170	7996	233	242	2.56
F	62	Central slow saccades	0.94	0.75	32.3	119	7338	205	267	1.86
